# Supplementary material for: In Vivo Microelectrode Arrays for Detecting Multi-Region Epileptic Activities in the Hippocampus in the Latent Period of Rat Model of Temporal Lobe Epilepsy
Source: Micromachines (Basel). 2021 Jun 3;12(6):659. doi: 10.3390/mi12060659 (PMC8228658; doi:10.3390/mi12060659)
Supplement: Supplementary file 1 [file micromachines-12-00659-s001.zip]

Archive with 1 entries (1 files):
- micromachines-1233907-supplementary.pdf
